# Supplementary material for: Assessment of intra- and inter-genetic diversity in tetraploid and hexaploid wheat genotypes based on omega, gamma and alpha-gliadin profiles
Source: PeerJ. 2023 Nov 7;11:e16330. doi: 10.7717/peerj.16330 (PMC10637246; doi:10.7717/peerj.16330)
Supplement: Supplemental Information 4 [file peerj-11-16330-s004.xlsx]

## Sheet: Sheet1
	Aestivum 1	1	1	0	1	1	1	1	0	1	1	1	1	1	0	1	1	1	0
	Aestivum 2	1	1	0	1	1	1	1	0	1	1	0	1	0	1	1	1	1	0
	Aestivum 3	1	1	0	1	1	1	1	0	1	1	0	1	0	1	1	1	0	0
	Aestivum 4	1	1	0	1	1	1	1	0	1	1	0	1	1	1	1	1	0	0
	Aestivum 5	1	1	0	1	1	1	1	0	1	1	0	1	1	1	1	1	0	0
	Aestivum 6	1	1	0	1	1	1	1	0	1	1	0	1	1	1	1	1	0	0
	Aestivum 7	1	1	0	1	1	1	1	0	1	1	0	1	1	1	1	1	0	0
	Aestivum 8	1	1	0	1	1	1	1	0	1	1	1	1	1	1	1	1	1	0
	Aestivum 9	1	1	0	1	1	1	1	0	1	1	1	0	1	0	1	1	1	0
	Aestivum 10	1	1	0	1	1	1	1	0	1	1	0	1	1	1	1	1	1	1
	Aestivum 11	1	1	0	1	1	1	1	0	1	1	0	1	1	1	1	1	0	0
	Aestivum 12	1	1	0	1	1	1	1	0	1	1	0	1	1	1	1	1	0	0
	Aestivum 13	1	1	0	1	1	1	1	1	1	1	0	0	1	1	1	1	0	0
	Aestivum 14	1	1	0	1	1	1	1	1	1	1	0	0	1	1	1	1	0	0
	Aestivum 15	1	1	0	1	1	1	1	1	1	1	0	0	1	1	1	1	0	0
	Aestivum 16	1	1	0	1	1	1	1	0	1	1	0	1	1	1	1	1	1	0
	Aestivum 17	1	1	0	1	1	1	1	1	1	1	1	0	1	1	1	1	0	0
	Aestivum 18	1	0	0	1	1	1	1	0	1	1	1	1	1	0	1	1	0	0
	Aestivum 19	1	1	0	1	1	1	1	0	1	1	0	1	1	1	1	1	1	0
	Aestivum 20	1	1	0	1	1	1	1	0	1	1	0	1	1	1	1	1	1	1
	Aestivum 21	1	1	0	1	1	1	1	0	1	1	0	1	1	1	1	1	1	1
	Aestivum 22	1	1	0	1	1	1	1	0	1	1	1	1	1	1	1	1	1	1
	Aestivum 23	1	1	1	1	1	1	1	0	1	1	1	1	1	1	1	1	1	0
	Durum1	1	1	0	1	1	1	1	1	1	1	0	0	1	1	0	0	1	0
	Durum2	1	1	0	1	1	1	1	1	1	1	0	0	1	1	0	0	1	0
	Durum3	1	1	0	1	1	0	0	1	1	1	0	0	1	1	1	0	0	0
	Durum4	1	1	0	1	1	0	0	1	1	1	0	1	1	1	1	1	0	0
	Durum5	1	1	0	1	1	0	1	1	1	1	0	1	0	1	1	1	0	0
	Durum6	1	1	0	1	1	0	1	1	1	1	0	1	0	1	1	1	0	0
	Durum7	1	1	0	1	1	1	0	1	1	1	0	0	1	1	0	0	0	0
	Durum8	1	1	0	1	1	1	0	1	1	1	0	0	1	1	0	0	1	0
	Durum9	1	1	0	1	1	0	0	1	1	1	0	1	1	1	1	1	1	0
	Durum10	1	1	0	1	1	0	0	1	1	1	0	0	1	1	0	0	1	1
	Durum11	1	1	0	1	1	1	1	1	1	1	0	1	1	1	1	1	0	0
	Durum12	1	1	0	1	1	0	0	1	1	1	0	0	1	1	0	0	0	0
	Durum13	1	1	1	1	1	1	1	1	1	1	0	0	1	1	1	1	0	0
	Durum14	1	1	0	1	1	0	0	1	1	1	1	0	1	1	1	1	0	0
	Durum15	1	1	0	1	1	0	0	1	1	1	0	0	1	1	1	0	0	0
	Durum16	1	1	0	1	1	0	0	1	1	1	0	0	1	1	1	0	1	0
	Durum17	1	1	0	1	1	0	0	1	1	1	0	0	1	1	1	0	0	0
	Durum18	1	1	0	1	1	0	1	1	1	1	0	0	1	1	1	0	0	0
	Durum19	1	1	0	1	1	0	1	1	1	1	0	0	1	1	1	0	1	0
	Durum20	1	1	0	1	1	0	0	1	1	1	0	0	1	1	1	0	1	1
	Durum21	1	1	0	1	1	0	0	1	1	1	0	0	1	1	1	0	1	1
	Durum22	1	1	1	0	1	0	0	1	1	1	1	0	1	1	1	0	1	1
	Durum23	1	1	0	1	1	0	0	1	1	1	0	1	1	1	1	0	1	0
