# Supplementary material for: Assessment of intra- and inter-genetic diversity in tetraploid and hexaploid wheat genotypes based on omega, gamma and alpha-gliadin profiles
Source: PeerJ. 2023 Nov 7;11:e16330. doi: 10.7717/peerj.16330 (PMC10637246; doi:10.7717/peerj.16330)
Supplement: Supplemental Information 6 [file peerj-11-16330-s006.r]

sapply(pc, class)
pc$gen <- as.factor(pc$gen)
rownames(pc)<-pc$gen
pc2<-pc[,-1]
rownames(pc2)<-pc$gen
View(pc)
library(ggplot2)
library(factoextra)
library(FactoMineR)
head(pc)
res <- hcut(pc2, k = 5, stand = TRUE)

fviz_dend(res, rect = TRUE, cex = 1.2, labels_track_height=3, k_colors = c("darkblue", "darkred", "darkgreen", "black", "chocolate4", "hotpink", "chocolate","purple"))
